# Supplementary material for: Galectin-8 Contributes to Human Trophoblast Cell Invasion
Source: Int J Mol Sci. 2024 Sep 20;25(18):10096. doi: 10.3390/ijms251810096 (PMC11431856; doi:10.3390/ijms251810096)
Supplement: Supplementary file 1 [file ijms-25-10096-s001.zip]

Archive with 1 entries (1 files):
- ijms-3163320-supplementary.pdf
